# Supplementary material for: Geographical Relationships between Long-Tailed Goral (Naemorhedus caudatus) Populations Based on Gut Microbiome Analysis
Source: Microorganisms. 2021 Sep 21;9(9):2002. doi: 10.3390/microorganisms9092002 (PMC8468579; doi:10.3390/microorganisms9092002)
Supplement: Supplementary file 1 [file microorganisms-09-02002-s001.zip]

Archive with 1 entries (1 files):
- microorganisms-1377137-supplementary.pdf
